# Supplementary material for: Clinicians’ Perceptions towards Precision Medicine Tools for Cardiovascular Disease Risk Stratification in South Africa
Source: J Pers Med. 2022 Aug 24;12(9):1360. doi: 10.3390/jpm12091360 (PMC9505828; doi:10.3390/jpm12091360)
Supplement: Supplementary file 1 [file jpm-12-01360-s001.zip]

Archive with 1 entries (1 files):
- jpm-1784291-supplementary.pdf
